# Supplementary material for: Beyond One-Size-Fits-All Active Surveillance for Low-Risk Prostate Cancer: Risk-Adapted Follow-Up, De-Escalation Pathways, and Focal Therapy as Tailored Strategy
Source: Diagnostics (Basel). 2026 Apr 27;16(9):1310. doi: 10.3390/diagnostics16091310 (PMC13162911; doi:10.3390/diagnostics16091310)
Supplement: Supplementary file 1 [file diagnostics-16-01310-s001.zip]

Archive with 1 entries (1 files):
- diagnostics-4192876-supplementary.pdf
